# Supplementary material for: Synergistic Effects between Ambient Air Pollution and Second-Hand Smoke on Inflammatory Skin Diseases in Chinese Adolescents
Source: Int J Environ Res Public Health. 2022 Aug 13;19(16):10011. doi: 10.3390/ijerph191610011 (PMC9408277; doi:10.3390/ijerph191610011)
Supplement: Supplementary file 1 [file ijerph-19-10011-s001.zip]

Archive with 1 entries (1 files):
- ijerph-1790322-supplementary.pdf
